# Supplementary material for: LPEATs Tailor Plant Phospholipid Composition through Adjusting Substrate Preferences to Temperature
Source: Int J Mol Sci. 2021 Jul 29;22(15):8137. doi: 10.3390/ijms22158137 (PMC8348727; doi:10.3390/ijms22158137)
Supplement: Supplementary file 1 [file ijms-22-08137-s001.zip]

Archive with 1 entries (1 files):
- ijms-1300451-supplementary.pdf
